# Supplementary material for: A lncRNA-encoded mitochondrial micropeptide exacerbates microglia-mediated neuroinflammation in retinal ischemia/reperfusion injury
Source: Cell Death Dis. 2023 Feb 15;14(2):126. doi: 10.1038/s41419-023-05617-2 (PMC9932084; doi:10.1038/s41419-023-05617-2)
Supplement: Supplementary file 2 — Table S1 [file 41419_2023_5617_MOESM2_ESM.xls]

## Sheet: rikwmt_m1b_DE
Table S1. List of genes differentially expressed between IR-injured WT and 181-Rik KO retinas
gene	p_val	avg_log2FC	pct.1	pct.2	p_val_adj
S100a9	3.10605e-77	-1.43728	0.062	0.181	6.00027e-73
1810058I24Rik	0	-1.30287	0.003	0.699	0
Chil3	5.21594e-36	-0.630533	0.631	0.68	1.00761e-31
S100a8	2.26295e-12	-0.576378	0.288	0.359	4.37157e-08
Uba52	0	-0.51711	0.96	0.985	0
Lgals3	1.18703e-105	-0.497687	0.951	0.973	2.29311e-101
Vim	6.84077e-109	-0.486611	0.942	0.968	1.3215e-104
Ccl6	4.89882e-37	-0.474212	0.824	0.88	9.46354e-33
Ftl1	5.18403e-122	-0.471421	0.998	1	1.00145e-117
Ly6c2	4.63547e-55	-0.465311	0.55	0.669	8.95479e-51
Eif2s3y	0	-0.465276	0	0.29	0
F10	8.21325e-63	-0.45755	0.644	0.755	1.58664e-58
Psap	9.88752e-87	-0.438046	0.951	0.962	1.91007e-82
Msrb1	5.55223e-89	-0.419606	0.851	0.916	1.07258e-84
Apoc2	3.4325e-74	-0.412408	0.622	0.745	6.6309e-70
Ddx3y	0	-0.410722	0	0.242	0
Rnh1	4.39507e-69	-0.397078	0.821	0.895	8.49039e-65
Fabp5	1.69104e-09	-0.389987	0.633	0.687	3.26674e-05
Ninj1	6.95611e-69	-0.383865	0.788	0.866	1.34378e-64
Lyz2	1.6993e-80	-0.379838	0.984	0.989	3.2827e-76
Tmsb10	4.71008e-72	-0.376687	0.947	0.968	9.09894e-68
Fth1	9.5121e-56	-0.368231	1	1	1.83755e-51
Esd	5.23383e-80	-0.355024	0.927	0.96	1.01107e-75
Mt1	7.75221e-41	-0.352952	0.673	0.768	1.49757e-36
Hmox1	4.65045e-26	-0.336378	0.489	0.567	8.98374e-22
Cd300lf	2.18787e-64	-0.332111	0.493	0.63	4.22654e-60
Mgst1	3.55391e-38	-0.322801	0.373	0.48	6.86544e-34
Smpdl3a	2.76965e-44	-0.31571	0.495	0.611	5.35041e-40
Emp1	2.40035e-44	-0.304479	0.443	0.57	4.63699e-40
Sgk1	5.56056e-34	-0.302344	0.492	0.593	1.07419e-29
Taldo1	4.30883e-72	-0.300382	0.886	0.937	8.3238e-68
Napsa	6.58495e-40	-0.296884	0.641	0.732	1.27208e-35
Cstb	1.23157e-48	-0.293271	0.979	0.988	2.37915e-44
Acp5	5.38865e-20	-0.279947	0.371	0.452	1.04098e-15
S100a4	4.14442e-44	-0.279085	0.853	0.898	8.0062e-40
Gm10076	1.35377e-113	-0.278321	0.975	0.99	2.61522e-109
Prdx6	6.5567e-42	-0.273273	0.886	0.938	1.26662e-37
Ifitm1	1.91851e-05	-0.26608	0.329	0.371	0.370618
Rgcc	2.77289e-13	-0.25829	0.513	0.573	5.35666e-09
Tmx4	4.48474e-10	0.253733	0.387	0.343	8.66361e-06
Sdc3	3.31175e-30	0.254936	0.569	0.477	6.39763e-26
Hmgcs1	8.94424e-23	0.256684	0.267	0.193	1.72785e-18
App	3.92837e-42	0.263463	0.907	0.91	7.58883e-38
Malat1	7.71253e-85	0.264305	0.975	0.982	1.48991e-80
Klf2	3.28358e-06	0.26682	0.512	0.593	0.0634322
H2-Ab1	5.82987e-45	0.267426	0.268	0.155	1.12621e-40
Pgk1	7.87041e-23	0.267854	0.921	0.935	1.52041e-18
Idi1	1.85737e-57	0.270777	0.229	0.115	3.58806e-53
Cyfip1	1.84272e-62	0.275813	0.916	0.9	3.55977e-58
Clec5a	4.42722e-20	0.279108	0.711	0.688	8.5525e-16
Nr4a2	1.21801e-20	0.292863	0.427	0.357	2.35294e-16
Rab11fip1	1.19384e-29	0.293136	0.485	0.407	2.30626e-25
Thbd	3.68469e-17	0.293533	0.232	0.174	7.11807e-13
Lcp1	2.55428e-59	0.295143	0.96	0.961	4.93435e-55
Tmem176b	2.60769e-11	0.295841	0.215	0.167	5.03754e-07
Arg1	1.4589e-12	0.296664	0.783	0.778	2.8183e-08
Kctd12	3.63279e-36	0.29973	0.782	0.735	7.01782e-32
Cd81	4.51344e-06	0.300804	0.24	0.208	0.0871906
Cx3cr1	1.87869e-08	0.30491	0.264	0.229	0.000362925
Lif	2.95187e-29	0.304924	0.253	0.17	5.70242e-25
Hspa1b	4.75658e-16	0.305134	0.145	0.096	9.18876e-12
Hilpda	2.80875e-13	0.305406	0.572	0.532	5.42594e-09
Tsix	8.34632e-169	0.305664	0.255	0.06	1.61234e-164
Cdkn1a	2.45706e-29	0.30882	0.883	0.908	4.74656e-25
Dusp5	3.16612e-18	0.312817	0.596	0.569	6.11631e-14
Il1a	4.28373e-22	0.316806	0.671	0.626	8.2753e-18
Fcrls	1.3965e-16	0.320721	0.191	0.135	2.69775e-12
Fdps	2.11526e-56	0.326415	0.364	0.233	4.08626e-52
Egr2	5.46182e-40	0.326421	0.544	0.446	1.05511e-35
Plek	4.64718e-41	0.327595	0.923	0.92	8.97742e-37
Cxcl10	2.64087e-05	0.329374	0.194	0.166	0.510162
Clic4	4.21812e-52	0.331382	0.593	0.483	8.14857e-48
Fam162a	6.24469e-27	0.339444	0.682	0.63	1.20635e-22
Cyp51	1.14716e-68	0.3434	0.279	0.145	2.21609e-64
Phlda1	8.16362e-21	0.345755	0.558	0.493	1.57705e-16
Nfkbiz	6.32472e-36	0.346419	0.783	0.724	1.22181e-31
Cd74	7.08478e-30	0.350376	0.603	0.518	1.36864e-25
Ifrd1	1.8015e-38	0.363632	0.764	0.718	3.48013e-34
Ccl4	8.0881e-31	0.371082	0.568	0.47	1.56246e-26
Ctsc	1.31897e-86	0.380978	0.97	0.963	2.54799e-82
Bnip3	1.14018e-22	0.384206	0.517	0.457	2.20261e-18
Hist1h1b	0.0125497	0.386117	0.155	0.141	1
Fn1	1.59426e-18	0.393711	0.894	0.912	3.07979e-14
Vegfa	8.41106e-19	0.396644	0.664	0.675	1.62485e-14
Malt1	2.21497e-32	0.401139	0.714	0.677	4.27887e-28
Upp1	1.42997e-49	0.401995	0.418	0.297	2.76242e-45
Egr1	2.28199e-42	0.41294	0.654	0.555	4.40835e-38
Spp1	1.50655e-12	0.420818	0.859	0.825	2.91035e-08
Jun	5.64862e-17	0.422238	0.833	0.828	1.0912e-12
C1qb	4.31797e-10	0.432357	0.454	0.415	8.34145e-06
Inhba	7.30618e-24	0.436546	0.406	0.323	1.41141e-19
Ero1l	6.69275e-26	0.461094	0.617	0.567	1.29291e-21
Hspa1a	3.70296e-25	0.461399	0.281	0.203	7.15338e-21
Mrc1	9.23645e-15	0.477733	0.166	0.118	1.7843e-10
Hexb	5.35158e-15	0.486654	0.627	0.606	1.03382e-10
Errfi1	1.69106e-33	0.489332	0.396	0.303	3.26679e-29
C1qc	3.06306e-11	0.490617	0.392	0.349	5.91721e-07
Selenop	4.44928e-05	0.495656	0.342	0.33	0.859512
Tnfrsf9	2.72762e-59	0.500782	0.15	0.056	5.26921e-55
AA467197	8.75671e-27	0.502932	0.733	0.735	1.69162e-22
Lpl	5.61638e-40	0.504373	0.284	0.179	1.08497e-35
C1qa	3.12515e-17	0.547484	0.379	0.314	6.03716e-13
Nos2	6.30681e-66	0.559102	0.11	0.027	1.21835e-61
Apoe	9.73572e-06	0.627498	0.727	0.751	0.188075
Ptgs2	8.16751e-55	0.701606	0.676	0.608	1.5778e-50
Ccl24	1.84294e-28	0.774208	0.542	0.462	3.5602e-24
EGFP	0	0.826172	0.596	0.133	0
Xist	0	1.25367	0.857	0.261	0
